# Supplementary material for: De-novo assembly and comparative analysis of the complete mitogenome of traditional Chinese medicine Strobilanthes sarcorrhiza
Source: BMC Plant Biol. 2025 May 21;25:675. doi: 10.1186/s12870-025-06731-3 (PMC12093712; doi:10.1186/s12870-025-06731-3)
Supplement: Supplementary file 1 — Supplementary Material 1 [file 12870_2025_6731_MOESM1_ESM.xlsx]

## Sheet: Table S1
Table S1 GenBank accession numbers of all plant mitogenomes and plastid genomes in this study
Groups	Species	Accession numbers of mitogenomes	Accession numbers of Plastid genomes
	Macadamia integrifolia	NC_058888	NC_025288
	Nelumbo nucifera	NC_030753	NC_025339
Eudicots	Populus davidiana	NC_035157	NC_032717
	Arabidopsis thaliana	NC_037304	NC_000932
	Vitis vinifera	NC_012119	NC_007957
	Rosa rugosa	NC_065237	NC_044094
	Glycine max	NC_020455	NC_007942
	Juglans hindsii	PP977549	NC_035965
	Sedum plumbizincicola	NC_069572	MN185459
	Ilex pubescens	NC_045078	NC_057154
	Ilex micrococca	PP994859	MN830251
	Solanum aethiopicum	NC_050335	NC_039608
	Nicotiana tabacum	NC_006581	NC_001879
	Strobilanthes medahinnensis	/	NC_058776
	Strobilanthes bantonensis	/	MT576695
	Strobilanthes crispa	/	MW599987
	Strobilanthes lupulina	/	NC_066801
	Strobilanthes biocullata	/	NC_060347
	Strobilanthes dalzielii	/	NC_084379
	Strobilanthes cusia	/	NC_037485
	Strobilanthes tonkinensis	/	NC_059902
	Strobilanthes sarcorrhiza	PQ601285	PQ631129
	Avicennia marina	PP908999	PP908996
	Echinacanthus longipes	PQ164709, PQ164710, PQ164711, PQ164712, PQ164713	NC_039761
	Scutellaria tsinyunensis	MW553042	NC_050161
	Vitex trifolia	NC_065806	NC_062602
	Salvia miltiorrhiza	NC_023209	NC_020431
	Chionanthus retusus	PQ072898	NC_035000
	Osmanthus fragrans	NC_060346	NC_042377
	Syringa fauriei	NC_082163	NC_082162
	Aeginetia indica	NC_069194	NC_086657
	Castilleja paramensis	NC_031806	NC_031805
	Rehmannia glutinosa	NC_086689	NC_034308
	Utricularia reniformis	NC_034982	NC_029719
	Genlisea tuberosa	OK274069	NC_037082
	Plantago ovata	NC_072975	NC_041421
	Aragoa cleefii	OK514182	MW877562
	Boea hygrometrica	NC_016741	NC_016468
	Primulina hunanensis	NC_087815	NC_069820
Monocots	Oryza sativa	NC_007886	NC_008155
	Zea mays	NC_007982	NC_001666
	Allium cepa	NC_030100	OR783242
	Cocos nucifera	NC_031696	NC_022417
Magnoliids (Outgroups)	Cinnamomum camphora	NC_086632	NC_035882
	Magnolia liliiflora	NC_085212	NC_023238
	Machilus yunnanensis	PP968710	NC_028073
	Liriodendron tulipifera	NC_021152	NC_008326

## Sheet: Table S2
Table S2 Quality of second-generation sequencing data
Sample	Raw Reads	Clean Reads	Raw Base(G)	Clean Base(G)	Effective(%)	Error(%)	Q20(%)	Q30(%)	GC(%)	Depth
S. sarcorrhiza	424670298	417547782	63.7	62.63	98.32	0.01	98.24	95.05	37.93	76.6×

## Sheet: Table S3
Table S3 Quality of third generation sequencing data
Sample	Total_base(G)	Read_Number	Read_length(max)	Read_length(mean)	Read_length(N50)	Depth
S. sarcorrhiza	10.5	597958	50794	17544	18337	12.8×

## Sheet: Table S4
Table S4 Functional annotation of mitochondrial genome of S. sarcorrhiza
Group of genes	Gene name	number
ATP synthase	atp1, atp4, atp6, atp8, atp9	5
Cytohrome c biogenesis	ccmB, ccmC, ccmFC*(2), ccmFN	5
Ubichinol cytochrome c reductase	cob	1
Cytochrome c oxidase	cox1*, cox2*, cox3	3
Maturases	matR	1
Transport membrance protein	mttB	1
NADH dehydrogenase	nad1****, nad2****, nad3, nad4***, nad4L, nad5****, nad6, nad7**, nad9	9
Ribosomal proteins (LSU)	rpl2, rpl5, rpl16	3
Ribosomal proteins (SSU)	rps10*, rps12, rps13, rps14, rps3*, rps4	6
Succinate dehydrogenase	sdh3, sdh4	2
Ribosomal RNAs	rrn18, rrn26, rrn5(2)	4
Transfer RNAs	trnA-UGC*(2), trnC-GCA, trnD-GUC, trnE-UUC, trnF-GAA, trnG-GCC, trnH-GUG(2), trnI-CAU(2), trnK-UUU, trnL-CAA, trnM-CAU(2), trnN-GUU, trnP-UGG, trnQ-UUG, trnS-GCU, trnS-UGA, trnW-CCA, trnY-GUA, trnfM-CAU	23
Notes:*:intron number;#Gene:Pseudo gene;Gene(2):Number of copies of multi-copy genes;

## Sheet: Table S5
Table S5 The homologous DNA fragments between mitochondrial genome and chloroplast genome of Strobilanthes sarcorrhiza
Number	% identity	Alignment Length	Mismatches	Gap opens			Plastome		Mitogenome		MTPT annotation
					evalue	bit score	start	end	start	end
MTPT-1	97.402	5120	64	28	0	8654	88748	93822	110964	105869	Complete (psbA,trnH-GUG); Partial (ycf2)
MTPT-2	99.954	2168	1	0	0	3999	105064	107231	392835	390668	Complete (rrn4.5S); Partial (rrn23S)
MTPT-3	99.954	2168	1	0	0	3999	129673	131840	390668	392835	Complete (rrn4.5S); Partial (rrn23S)
MTPT-4	99.261	2029	3	2	0	3653	20732	22748	88263	90291	Partial (rpoC1)
MTPT-5	96.953	1838	30	4	0	3061	61288	63124	551323	549511	Complete (cemA); Partial (petA)
MTPT-6	98.945	1706	6	3	0	3040	102989	104693	372131	370437	Complete (trnA-UGC); Partial (trnI-GAU,rrn23S)
MTPT-7	98.945	1706	6	3	0	3040	132211	133915	370437	372131	Complete (trnA-UGC); Partial (trnI-GAU,rrn23S)
MTPT-8	98.962	1638	6	2	0	2920	143082	144713	105869	107501	Complete (trnH-GUG, psbA)
MTPT-9	92.289	2010	46	21	0	2752	119471	121445	140063	141998	Partial (ndhA,ndhH)
MTPT-10	90.509	1749	71	34	0	2222	58803	60544	464174	465834	Complete (psaI, ycf4)
MTPT-11	91.833	1604	50	20	0	2161	51340	52921	274671	273127	Complete (trnM-CAU,atpE); Partial (trnV-GAC,atpB)
MTPT-12	99.813	1069	2	0	0	1964	22657	23725	405914	406982	Partial (rpoB,rpoC1)
MTPT-13	93.771	1204	37	11	0	1773	57650	58847	382959	381788	Partial (accD)
MTPT-14	91.215	922	57	11	0	1232	87496	88399	49282	50197	Partial (ycf2)
MTPT-15	90.373	831	21	12	0	1037	80575	81399	610724	609947	Partial (rpl16)
MTPT-16	89.481	770	47	11	0	942	56844	57587	598768	598007	Partial (accD)
MTPT-17	96.948	557	16	1	0	933	68197	68753	596872	596317	Partial (rpl20)
MTPT-18	88.599	421	23	10	7.19e-137	488	84883	85302	220423	220027	Complete (trnI-CAU); Partial (rpl23)
MTPT-19	95.105	286	5	1	5.68e-123	442	111212	111497	328413	328689	Partial (ndhF)
MTPT-20	96.761	247	7	1	1.60e-113	411	119071	119316	139803	140049	Partial (ndhA)
MTPT-21	77.222	720	109	29	2.72e-101	370	38260	38957	129503	130189	Partial (psaB)
MTPT-22	78.793	580	62	24	3.57e-90	333	38983	39552	130180	130708	Partial (psaA)
MTPT-23	92.34	235	16	2	3.57e-90	333	67456	67689	233493	233260	Partial (rps18)
MTPT-24	95.238	210	3	1	5.97e-88	326	26396	26605	3324	3526	none
MTPT-25	73.589	886	181	38	2.18e-77	291	135592	136455	353502	352648	Partial (rrn16S)
MTPT-26	73.589	886	181	38	2.18e-77	291	100449	101312	352648	353502	Partial (rrn16S)
MTPT-27	91.866	209	11	2	2.82e-76	287	60671	60873	379253	379461	none
MTPT-28	74.941	423	88	14	1.77e-43	178	9381	9794	62383	62796	Partial (atpA)
MTPT-29	94.059	101	5	1	1.07e-35	152	65850	65949	48845	48745	Complete (trnW-CCA)
MTPT-30	98.824	85	0	1	3.85e-35	150	128442	128525	241829	241745	Complete (trnN-GUU)
MTPT-31	98.824	85	0	1	3.85e-35	150	108379	108462	241745	241829	Complete (trnN-GUU)
MTPT-32	97.436	78	2	0	3.88e-30	134	29852	29929	544760	544683	Complete (trnD-GUC)
MTPT-33	83.133	166	7	1	1.40e-29	132	125302	125467	549529	549385	Partial (ycf1)
MTPT-34	96.203	79	3	0	5.02e-29	130	143493	143571	99924	99846	Complete (trnH-GUG)
MTPT-35	96.203	79	3	0	5.02e-29	130	93333	93411	99846	99924	Complete (trnH-GUG)
MTPT-36	92.105	76	6	0	2.35e-22	108	51997	52072	336005	335930	Complete (trnM-CAU)
MTPT-37	100	37	0	0	1.11e-10	69.4	52928	52964	273049	273013	Partial (atpB)
